# Supplementary material for: Metazoans of redoxcline sediments in Mediterranean deep-sea hypersaline anoxic basins
Source: BMC Biol. 2015 Dec 10;13:105. doi: 10.1186/s12915-015-0213-6 (PMC4676161; doi:10.1186/s12915-015-0213-6)
Supplement: Additional file 7: Table S1. — From the supplemental images of loriciferans, which can be found at the Woods Hole Open Access Server (WHOAS) at http://dx.doi.org/10.1575/1912/7550. Mapping files linking sample IDs (deep-sea hypersaline anoxic basin and habitat) to sequence IDs found at https://trace.ddbj.nig.ac.jp/DRASearch/study?acc=SRP049010. (XLS 6 kb) [file 12915_2015_213_MOESM7_ESM.xls]

## Sheet: DHAB_Euk_mapping.txt
Additional file 7: Table S1. Mapping file linking sample IDs (DHAB and habitat) to sequence IDs.
# Sample ID (and habitat)	Barcode Sequence	Linker Primer Sequence	Barcode Name	Core ID (dive #, core #)
L'Atalante Upper Halocline	CTAGTCTT	CCAGCASCYGCGGTAATTCC	TAReuk454FWD1bar1	611, c06
L'Atalante Lower Halocline	CTATCAAT	CCAGCASCYGCGGTAATTCC	TAReuk454FWD1bar2	611, c13
Urania Control	CTATGGGT	CCAGCASCYGCGGTAATTCC	TAReuk454FWD1bar3	608, c1
Urania Halocilne	CTATGTAG	CCAGCASCYGCGGTAATTCC	TAReuk454FWD1bar4	608, c9
Discovery Upper Halocline	CTCACGCG	CCAGCASCYGCGGTAATTCC	TAReuk454FWD1bar7	609, c17
